# Supplementary material for: Identification of the histone acetyltransferase gene family in the Artemisia annua genome
Source: Front Plant Sci. 2024 Jul 24;15:1389958. doi: 10.3389/fpls.2024.1389958 (PMC11303224; doi:10.3389/fpls.2024.1389958)
Supplement: Supplementary file 2 [file Table_1.xlsx]

## Sheet: Table S1
Table S1. Detailed information about 11 predicted HATs proteins in Artemisia annua.
Gene ID	Protein ID	Location	CDS Length(bp)	Size(aa)	MW(kDa)	pI	Exons	Groups
mrna.AA237200	PWA56962.1	PKPP01006304.1:83947-92253	1158	385	45.31	7.012	9	HAM
mrna.AA110320	PWA89578.1	PKPP01000706.1:152395-166807	5511	1836	207.58	5.372	21	HAF
mrna.AA291020	PWA69804.1	PKPP01003360.1:83124-97895	4776	1591	178.85	8.218	17	HAC
mrna.AA603060	PWA36121.1	PKPP01018749.1:5692-20753	4374	1457	163.46	7.7	17	HAC
mrna.AA444370	PWA53508.1	PKPP01007392.1:6444-15975	5403	1800	203.69	8.013	17	HAC
mrna.AA345810	PWA64079.1	PKPP01004498.1:13058-17747	1686	561	65.19	8.103	9	HAC
mrna.AA075040	PWA92522.1	PKPP01000458.1:211751-218482	4074	1357	152.11	6.632	15	HAC
mrna.AA121480	PWA88299.1	PKPP01000827.1:195097 202747	4572	1523	169.62	5.188	15	HAC
mrna.AA219140	PWA77834.1	PKPP01002068.1:34843-43534	1566	521	59.08	6.144	13	HAG1
mrna.AA194700	PWA80289.1	PKPP01001742.1:3256-10797	1686	561	63.98	7.117	16	HAG1
mrna.AA209850	PWA79021.1	PKPP01001910.1:56060-70123	2622	873	98.96	8.443	21	HAG3

## Sheet: Table S2
Table S2. List of HATs CDS and protein sequences from A. thaliana, O. sativa, and A. annua.
>AT1G79000 cds:protein_coding
ATGAATGTTCAGGCTCACATGTCGGGGCAGGTTTCAAACCAAGGGACTATGTCCCAGCAAAATGGGAACTCCCAAATGCAGAATTTAGTTGGTGGTGGTTCAGCTCCTGCTACTGGTGCTGGTTTAGGACCTTCACGCGTTTCTCCCGTTGACAATGACATCTTGAAACTTCGGCAGGCTATGCGAATCAGGATTTTCAATATCTTACAGCAAAAGCAACCATCTCCAGCTGATGAAGCATCAAAGGCTAAATATATGGATGTTGCTAGACGCTTAGAGGAGGGGCTGTTTAAAATTGCTAACACAAAGGAAGATTACGTGAACCCGTCAACCCTTGAACCTCGGCTGGCAAGTCTAATCAAAGGCAGGCAGTTAAATAACTACAATCAGCGACACGCT…
>AT1G67220 cds:protein_coding
ATGGCTCCACCGCGTAAAAGGACAAGGGACTTGATGCCTAAGTTTCTTAACACCGAAAGTTTTGATGAGTTCAATCAGCGGTTGAACAATCTACCTGCAGAGTCAAATGTTACGTCTGATGAAGATGCACAGTTTCTTGAATCGAGAAAATGTCAGTCAAAGCGATGGAGAAAGGAAGAACCATTAAAGTTGAATCTTCGTAGTCCTTGGAATGTTTTATGTAGTCCTGAGTCGATTAGCTCTGCTAAGTTCATTGTGGAGAAGACATGTTTGATTCCAGTACCAAGTTTTGAGGAGGCTGCTACTAATGCTAGAAGATGTTTAAATACATCTTCTATACCGGGAAGTAGCGGTTCTGCTTCCGAGACAAACAGCGGTTCTGATATAACGAAGCAAGAT…
>AT1G55970 cds:protein_coding
ATGAATAATAATAAAGAAGTTCCTCAGAACTCTGTTGCTGTTTCTTCGTCATCGTCGGCACCAATAACTGTTATTTCTCCTCAGCAGGATGCTAATAATTTCATAAAGAAGAGACGCACTGCTTTAAGAAATAGAATTTATGCTATCGTAAGACACAAGCAGAAGCAGCATCAAATCTTTCTAGACAAGAAGAATCAGCAGCAACAGCAGCGTGTTGATGATGCCACGCAACGTGCTCTCTTAGAGAAGCAGGATCAACAGTGTATTGCGGCAACAAGAATGATTGAGGAAGAACTCCTCAAGTCTTCTCGATCATTTGAGGAGTACTTCGATTTAAGAACTTTTGACGCCCGTGTACGAACTATATTGCAACAGCTTGGAACAATGCTTTCTCAGCGG…
>AT3G12980 cds:protein_coding
ATGGCTCAGGGGCAGAATAGGACTGTTCTTCAGTCAGGACAGATGCATAATTCTGTTGTAGCTTCTGCTTCTAGTGTTTCTTCTCAGCCTAATATGGTCAATGGCATATCTCAGGACACTCTCTTATTACGCCAGGAGATGCTCAACAGAACCTACGCTTGGTTACAGCAGAGGCAGCCTTCAAAGACAGATGATGCCTCTAAGGCAAAGTTATCTGAGGTTGCAAAACGGTTAGAGAGTGCAATGTGGAGAACGGCTACGTCAAAGGAGGATTACTTAGATTTCCGAAGTTTTGACGTTCGCGTAGAATCTACTCTCAAACAACTTTTGAGTCAGCGCCGTGCTAATCCTTCAAGCTCGGTCAGTACGATGGTCCAGACACCTGGGGTTTCGCATGGA…
>AT1G16710 cds:protein_coding
ATGAATGTTCAGGCTCACATGTCTGGTCAACGGTCTGGGCAGGTTCCAAACCAAGGGACAGTGCCGCAGAATAATGGAAACTCTCAAATGCAGAATTTAGTTGGTAGTAATGGTGCTGCTACTGCTGTTACTGGTGCTGGTGCTGCTACTGGTTCTGGTACTGGTGTAAGGCCTTCACGTAACATCGTTGGTGCCATGGATCATGATATTATGAAACTTCGACAGTACATGCAAACTCTTGTGTTTAACATGTTACAGCAACGGCAACCATCTCCAGCTGATGCTGCATCAAAGGCAAAGTATATGGATGTTGCTAGACGTTTAGAAGAAGGGCTGTTTAAGATGGCTGTCACAAAGGAGGATTACATGAACCGGTCAACCCTTGAATCTCGTATTACA…
>AT5G64610 cds:protein_coding
ATGGGATCGTCTGCGGATACAGAGACGGCGATGATAATCGCCACACCGGCGTCGAACCATAATAATCCGGCAACCAACGGCGGAGATGCGAATCAGAATCATACTTCTGGTGCGATACTCGCTCTCACGAATTCAGAATCGGATGCTTCGAAGAAGAGAAGAATGGGGGTGCTTCCGCTCGAGGTTGGTACTCGCGTGATGTGTCAATGGAGAGACGGAAAATACCATCCGGTGAAGGTTATCGAGCGCCGAAAGAATTATAATGGTGGTCACAATGATTACGAGTACTACGTTCATTACACAGAGTTTAATAGAAGATTGGATGAATGGATTAAGCTTGAACAGCTTGACCTTGATTCAGTAGAGTGTGCTTTAGATGAAAAAGTTGAAGACAAGGTG…
>AT5G09740 cds:protein_coding
ATGGGATCGTCAGCGAATACAGAAACCAACGGCAACGCACCGCCACCGTCGTCGAATCAAAAGCCTCCGGCTACGAACGGCGTTGATGGGTCTCATCCTCCTCCTCCTCCTTTAACTCCTGATCAAGCTATTATAGAGTCGGATCCGTCGAAGAAGAGGAAAATGGGGATGCTTCCTCTAGAAGTGGGTACTCGTGTGATGTGTCGGTGGAGAGACGGGAAACACCATCCGGTGAAAGTAATTGAGCGCCGGCGGATACATAACGGCGGTCAAAATGATTACGAGTATTACGTTCATTACACTGAGTTTAATAGGAGGCTGGATGAATGGACTCAGCTGGACCAACTGGACCTTGATTCAGTAGAGTGCGCTGTAGATGAAAAAGTGGAAGACAAGGTA…
>AT3G54610 cds:protein_coding
ATGGACTCTCACTCTTCCCACCTCAACGCCGCCAATCGTTCCCGCAGTTCTCAGACTCCTTCTCCTTCTCATTCCGCCTCCGCCTCCGTCACTTCTTCTCTCCACAAACGCAAACTCGCCGCCACCACGGCAGCGAATGCAGCCGCTTCTGAAGATCACGCCCCTCCTTCTTCCTCTTTCCCTCCTTCCTCCTTCTCTGCCGATACTCGCGACGGCGCTTTAACCTCCAACGATGAACTCGAGAGCATCTCCGCTCGCGGCGCCGATACAGATTCAGATCCTGATGAATCAGAGGATATAGTCGTGGATGATGACGAGGACGAATTTGCTCCTGAACAGGACCAGGACTCTTCTATCCGCACATTCACCGCCGCTCGACTCGATTCCAGCTCTGGAGTC…
>AT5G56740 cds:protein_coding
ATGGTTCAGAAGCAGCAAGCCTCCGCCGGTCCGGGTACCGAGCCTAAGAAGCGTCGCCGTGTCGGATTTTCTCCCGCCGATACTGGTGTCGAGGCTAACGAGTGCATCAAAATTTATCTCGTTTCAAGCAAAGAGGAAGTTGATTCCTCTGATATTTCCAGCGTGAAGCCAGTTGACTTGAATGATTTCTTTGATGGAGATGGCAAGATTTATGGTTACCAAGGTTTGAAGATAAATGTATGGATCAATAGCATCTCATTACATTCATATGCTGATATCACATACCAGAGCACCATTAACGGAGACAAAGGCATCACGGACCTCAAATCTGCTTTACAGAACATATTTGCTGAGACCATTGTTGATACCAAGGATGAGTTTCTGCAAACCTTTTCGACA…
>AT5G50320 cds:protein_coding
ATGGCGACGGCGGTAGTGATGAACGGCGAGCTGAAAAAGCAACCTCGGCCAGGTAAAGGCGGCTATCAGGGCCGTGGATTAACTGAAGAAGAAGCTCGAGTTCGCGCCATATCGGAGATTGTTAGCACCATGATTGAGCGTTCACACCGCAACGAGAATGTTGACCTAAACGCAATTAAAACCGCCGCTTGCCGGAAATACGGCCTAGCACGTGCGCCTAAGCTCGTGGAGATGATTGCTGCGCTTCCTGATTCAGAGAGAGAGACTCTTCTCCCGAAGCTCCGTGCCAAACCGGTTCGAACAGCTTCAGGGATCGCCGTTGTGGCGGTTATGTCGAAGCCTCATAGGTGCCCGCATATAGCTACGACGGGGAATATATGCGTTTATTGTCCCGGTGGA…
>AT1G32750 cds:protein_coding
ATGGCTGAATCCAATGGCAAGGGTTCCCACAACGAGACTTCCTCAGATGACGATGATGAATATGAGGACAACAGCAGGGGTTTTAACCTTGGATTCATCTTTGGAAATGTTGATAACTCTGGGGACTTGGACGCTGATTACCTTGATGAGGACGCCAAAGAACATCTTTCTGCATTGGCAGATAAGCTGGGTTCATCTCTACCAGATATAAATTTATTGGCAAAATCAGAACGTACAGCAAGTGATCCAGCTGAGCAAGATTATGATAGAAAAGCTGAGGATGCTGTTGATTATGAGGATATTGATGAAGAGTACGATGGGCCCGAAGTTCAAGTAGTCAGTGAGGAAGATCATCTACTGCCAAAAAAGGAGTATTTTTCGACTGCAGTTGCTTTGGGT…
>AT3G19040 cds:protein_coding
ATGATATGTCGTGTAGATTATGGGAGCAATGATGAAGAGTATGATGGGCCTGAGCTTCAAGTAGTTACTGAGGAAGATCACCTACTACCAAAAAGAGAGTACTTATCAGCTGCATTTGCTTTGAGTGGTTTAAATTCCAGAGCTTCTGTGTTTGACGACGAAGATTATGATGAACAAGGAGGACAAGAGAAGGAACATGTACCAGTTGAGAAATCTTTTGATTCAGAAGAGAGGGAACCAGTTGTCTTGAAGGAGGAAAAGCCCGTAAAGCATGAAAAGGAGGCTAGCATCTTGGGAAATAAGAATCAGATGGACACAGGAGATGTCCAGGAGGAGTTGGTGGTTGGATTATCAGAAGCTACTTTGGATGAGAAACGTGTCACCCCGCTGCCTACGTTA…
>LOC_Os01g14370 cds:protein_coding
ATGATGGCAAAGACCCTGCAAGGGACTCAACAGCAATATGCAGCAAGTGGATTTCCTACCCAGCAATACCCCACAAGTGGCTGGACACAATCTGCAGCTGAAATTCTTCAGTTGGATAATATGGATCAAGATACATCCGTAGTTCGCAATATTATTCACCGTAAAATTGTAGAGTACCTAAATGAGCGGAAGGAATTCTGCAACTTTGACCTATCCTTTCTTATGGAAATTGGAAAATGTATTGACCGACATCTTTTTGAGAAAGCTGATTCAAAGATTAAGTATATGGATCTTGAAACTTTAAGAACCAGGTTGAATGCTATCGTCAATTCTGCATCATTTCGGGGTAGTATGTTTCATTGGAGTGCTTCAGCAGCTTCATCCAAACTAAACTCACAA…
>LOC_Os02g04490 cds:protein_coding
ATGTCGGGGCAGGCGCCGCAGACTAATCAGGTTGGTGGCAGTGGCGTCGGTGGCGCTGACGGACTGCCACAGCAGATGCAGGACGTGGTGGGACTTGGGGGCCTTGATACCCAGTTTTTGTTAATGCGCAACACTATGCGCGATAGGATATTCGAATATATAGGAAGGAAGCAATCATCGACTGATTGGCGGCGACGGCTGCCAGAACTTGCTAAACGGCTCGAGGAGATCTTGTATAGAAAATTCTTAAACAAGGCCGATTACCTCAATATGATGAGGGGACCAGTTGAGCCACAATTGCAGTTTGCTATTAAGACTTTGAGTGCTCAGAACCAACAAAATCAACAAAACCAACAAATGCCAAGGCAAATGGCATCTTCCTCTGGCTATGGCACGATG…
>LOC_Os06g49130 cds:protein_coding
ATGAAGCAGGGGCAAGGGGCTCACCTCTCTGGGCAGAGGATAGGCCATCATCCTACTGCGCAGATGAATCCGGGCGATGGCGATGGCAATGGGCGGCATCAGGTCGCTTCAGGTCATGCTAGTGCGGATCCTGAGTTAATGAACTTGCGTATACGCATGACCAACAGGATTTGGGAGTTACTTTCAAGGGAACCTAAGCTTCAAACAAGGCCTAGAAAACTGGTGTCAGACTTGGCAAAACGGTTTGAGGCAGTTATATACAAGAAGAATCCAAATAAGGCTGCCTACTATAGTATATTGAATGGAGAAATCTTTCCACATCTACAACATGCTCTTAGTACCCATATGGCTCAACATCAGCAAGGTCAACAAATGCTGCAGCAATTAACATCTTCTTCC…
>LOC_Os07g43360 cds:protein_coding
ATGGGCTCGATGGAGGCGTCCACCGCGCCGGAGAACGGCACCGCCGCCGCCGCGGCGGCCGCGGCCTCGACGGCGTGCAACGGCGCGGGCGGCGGCGGCGGCGCCGCCGCCGCCTCGAACGGCGGCGGGGTAGAGAGGAGGCTGAGGTCCTCCGCCGCGTCCGCGTCGTGGGCGTCGCATCTGCCGCTGGAGGTGGGCACGCGCGTGATGTGCCGGTGGCGCGACCAGAAGCTCCATCCCGTCAAGGTCATCGAGCGCCGGAAGTCCTCCACCTCCTCCTCCCCCGCCGATTACGAGTACTACGTCCACTACACCGAGTTCAATAGGAGGCTCGATGAGTGGGTTAAACTTGAACAACTTGATCTTGAGACTGTTGAGACCGATGTTGATGAGAAGGTA…
>LOC_Os10g28040 cds:protein_coding
ATGGACGGGCTCGCGGCGCCCTCGCCGTCCCACTCCGGCGCGACGTCCGGCGGCGGCGCCTCCCACCGCAAGCGGAAGCTCCCGCCGTCGTCCCTCTCCGACGCCACCGCCGACGAGGACGACGACACCACCGCGCCGTCGTCGCCGTCCACCTCCCCGTCGTCGCCCTCACGCCCGTCCTCCCCGTCCTCCTCCCACTCCGACGATGACGACGACGACTCCCTCCACACCTTCACCGCCGCCCGCCTCGACGGCGCGCCCCCGTCCTCATCCGGCCGCCCGCCGAAGCCCGAGTCCTCGACCGTGTCTGCCGCCGCCGCGGCCGCGGCTGCAGCGGCCGCTCCCAAGCCCGATTCCGCTTCCGCTGCCGCCGGCGACGGCAAGGAGGACCCGAAGGGG…
>LOC_Os09g17850 cds:protein_coding
ATGGCGCTCAAGCAGAAGGGGACCGACGCCGCCGCCGACCCCAAGAAGCGCCGCCGCGTCGGCTTCTCCGGCATCGATGCTGGCGTTGAGGCTAACGAGTGCATGAAAGTGTTTATTGCAAGAAACCCTGACGAGGCAGGCTCAGCAAATAGCACTTCTCTTCAACCATTTGACCTAAATCATTTTTTTGGTGAAGATGGCAAGATATATGGCTACAAAAATTTGAAGATCAATGTGTGGATCAGTGCAATATCATTTCATGCATATGCTGATATCTCATTTGAGGAAACATCTGATGGAGGAAAAGGAATCACAGATCTCAAGCCTGTTCTTCAGAATATTTTTGGGGAAAACTTGGTAGAAAAAGATGAATTTCTGAAGACATTTTCAAAGGAATGT…
>LOC_Os04g40840 cds:protein_coding
ATGGCCACCGCCGTAGCCGCCGCCGGCGGTGGCGGCGGCGGCGAGCAGCCGCGCAGGAGGAAGCCGGCGCCGGGGAGAGGGGGAGTGGTGCTCCCCGCGGGGCTGTCGGAGGAGGAGGCGCGGGTGCGGGCCATCGCGGAGATCGTGTCGGCGATGGGGGAGCTCTCGCGGCGAGGGGAGGACGTGGACCTGAACGCGCTCAAGTCGGCCGCGTGCCGGAGGTACGGGCTGGCGCGGGCGCCGAAGCTGGTGGAGATGATCGCGGCGGTGCCGGAGGCCGACCGCGCCGCGCTGCTCCCAAGGCTGCGCGCCAAGCCCGTGCGCACGGCGTCGGGCATTGCCGTGGTCGCCGTGATGTCGAAGCCGCACCGGTGCCCCCACATCGCCACCACGGGGAAC…
>LOC_Os06g43790 cds:protein_coding
ATGGGCGACGGCGAGCGCCGCGAGGACGAGAACCCGACCACCAGTGCCGCAGATGACGATGATGATGAGGATTATGATGAACCTGGTGGAGGGAATCACTTCTTGGGCTTCATGTTCGGCAATGTTGATGATTCTGGTGACTTGGATGCTGACTATCTCGACGAGGATGCAAAGGAGCACCTTTTTGCACTGGCGGACAAGCTTGGCCCATCTTTGAAAGACATTGATCTGATCAAGCCTTCTGCAGCACCAACTGATCCTTCTGAGCAAGACTATGATGCAAAAGCAGAAGATGCTGTTGATTATGAAGATATTGATGAAGAATATGATGGACCTGAAGTTGAAGCAGCTACAGAGGAGGACCATTTGCTATCCAAAAAAGATTACTTCTCTTCAAAT…
>PWA56962.1 cds:protein_coding
ATGGTGTTGGAAGTGGGGACACGTGTCCTATGCCGGTGGAGGGATGGGAAACATCATCCGGTGAAAGTAATTGAACGCCGGAGACTTAATTCCGGTGATTACGAGTATTATGTTCACTACACCGAATTCAATAGGAGGCTTGATGAATGGGTTAGACTTGAACAGCTTGACCTTGATTCGGTAGAAAATGATGTAGATGAAAAGGTGGAAGACAAGGTAACAGGTTTGAAAATGACACGCCACCAGAAACGTAAGATTGATGAGACTCATGTTGAGGGTCATGAAGAACTTGATCCCGCCAGCTTACGTGAACATGAAGAGTTCACCAAAGTTAAGAATATTGCAACTATAGAACTTGGAAGGTACCAGATTGAGACATGGTACTTCTCCCCCTTCCCA…
>PWA89578.1 cds:protein_coding
ATGGATTCTAATGCTGATAATATGTCTGAAGATGGTAGGGGGACCGATGACCGTGATGAAGATGATGATGATGAATATGAAGAGGGTCGTGATGGCAGCCGTCTTTTAGAATTTATGTTTGGGAATATTGATGGGTCTGGTGATCTTGATATTGATTACCTTGACGAGGATGCAAAGGAGCATCTTGCTGCACTAGCGGACAAGCTTGGTTCATCTTTAACAGATATTGATCTGTCAGTAAAAAAGTCGCACAAATCTGGTTATGCTGCTGAACAAGATTATGACCTGAAGGCTGAAGATGCGGTGGATTATGAAGATATTGATGAACAGTATGAGGGGCCAGAAGTCCAAGCCTTGACCGAGGAGGACTATCTCTTACCAAAATCTGATTATGTTTCT…
>PWA69804.1 cds:protein_coding
ATGAATTTACAGGCTCAAATGGCTGGTCAGTACGCGAGACAGGTTTCTAATCAAGGTGGGACTTCATTACAACAGCCACAAAATATGATGCAGCATTCTGAAGGTCATCATGCTTCAATAAGTATGGAGGCGCGGGCGTTTATACAGGAGAAGATCTACACGTTCTTTACGCAGCGACGACATAAGGAGATACCTCCAAAGAATTTGTCAGATATTGTTAAACGCTTGGAGTTAGCCTTGTGCAAAATCGCTACATCTCAGGAGGAGTATATGAATTTAGAGACTTTTGAAGCTCGTTTGCATGCCGTGATAAAACGTTTTTCCATGAACACCCAGCAAAGATATCAGCAACAACAAAATAATGCTAATGCTTCCATGGGAACAATGATTCCAACTCCT…
>PWA36121.1 cds:protein_coding
ATGACCACATCTGACGACATGGATATTGGATGCAATGACCAAAGCTACACTTTCTTTACGCAGCGACGGCATAAGGAGATACCTCCAAAGAATTTGTCGGATATTGTTAAACGCTTGGAGTTAGCATTGTGCAAAATCGCTACATCTCAGGAGGAGTATATGAATTTAGAGACTTTTGAAGCTCGTTTGCATGCCGTCATCAAACGTTTTTCCATGAACACCCAGCAAAGATATCAGCAACAGCAAAATAATGCTAATGCTTCCATGGGAACAATGATTCCAACTCCTGGTGTGCCTCAAAGGGGAAACTCAAGTTCAATGGGTCCATCATCTACTGATAACTCATTGGTTGCTGCAAATGGTGGTAATAATAGCATGATGTCATCTGCTGTTGGTGCA…
>PWA53508.1 cds:protein_coding
ATGAATTTACAGACACATATGTCAGGACAGTTCTCTGGGCAGGTGCCCAATCAAGCTGGGACATCATTATCTGGAATACCACAGCAGCAGAACATGATGCAAAACCCTGGAGGTCAGCGCAGTACTCTCAACATGGAGCCTGGATTTGAGAAGGCAAGACGTTTTATACAACAGAGAATCTATGCCTTTTTAATGCAGCGACAACAGACCCAGGAGATAGCTCAGAAGAAGGTGATGGACATTGTCAGACGCTTAGAAGAAGGCCTGTTTAAAACTGCAACCACCAAGGAGGAATACATGAATTTAGAGACATTGGAAACTCGTTTACATATATTGATTAAACGCCTCCCCTTGAGTAATCAGAATCAGCAATATCAGCAACAAGCCAATACATCTGTT…
>PWA64079.1 cds:protein_coding
ATGACTCGTTTTCAGAAGCTCAAGGAGAGATTTCTTGAAATATTTCAAGAGGAAAATTATCCCAAGGAATTTGGGTATAAATCTAAGGTGGTTTTGTTGTTCCAGAAAATTGAAGGAGTAGAAGTATGTCTTTTTGGCATGTATGTCCAAGAATTTGGTGCAGAATGTGAGCAACCAAATCATCGGCGGGTGTATCTCTCTTATTTGGATTCGGTTAAGTACTTCAGGCCTGAAATTAGAACCGTGACAGGGGAAGCACTCCGTACATTTGTATATCATGAAATTCTGATCGGCTACCTAGAATATTGTAAATTACGTGGCTTCACAAGTTGCTACATATGGGCCTGCCCTCCGTTAAAGGGTGAAGACTATATCTTATATTGCCATCCTGAAATTCAA…
>PWA92522.1 cds:protein_coding
ATGTATCCGAAACAACAACTGGGGTTTAACGCCAATCGTAACCCCGGCAACACTAATGTTAATCAGTTTATCACCGACCTGGCTAAAAGTGAACGTTATATGGAAATAATTGATGTGGATCAATGGGAATCTAAATTTGTGAATAACATGAACAAACAATTCCCAATATCCATTCCCAACTCACAGACAAACAACGACCAAGTACCAGTTTTGATTCCCAACTCACATCCAAACAACCAATTCTTAATAAGTTCTGTTCTAAACTCACATCCAAACAACCAAGTACCAGTTTTAATTCCCAACTCATATCCAAACAACCAATGCTTAAGTTCTGCTCTAAACTCACATCCAAACAACCGATTACCAGTTCTGATTCCTAAATCACATACAAACAACCAG…
>PWA88299.1 cds:protein_coding
ATGGAGACAACTGAGGGTGAGAATTGGGCGTCAAACCTTATCAGTCATTTGAATAGCCGATATCCGACTGGTATAGATACTCGGAAGACATTTCTAAAGCAGGAGGTGCAGGATACTAATCTTCATCAGATAGTATCCTCGCATTCATCTTTACCTCATTTGTTGGTTTCAAATTCATTCTGTCAGCCTGAAAGTTATATGAATTTGGGATACAATGTTTACAACAATCATGCTTCCGTAAACATTTATAATCCTATTTCGTATGGAGGATCTGCATATAACGAATATGGCCAGAATGTTGCTTGTGGTGGGATGAACTTGATATCACCATTGGGAGTAACGCAGACTGATCTTGATATTATTACTTCACCAGAACAGGTATCATCTATCACTGCATGT…
>PWA77834.1 cds:protein_coding
ATGGACACTCATTCATCACACTTAACGGCGCCGTTACGCTCCTCACGCTCCTCCCAATCACCGTCACCGTCGCACTCCGCATCCGCTTCCGCCACGTCATCACTCCACAAGCGAAAACTCACGGCGAGTGAAGACCACGCGCCGTCAAACGACGATTTGGAGTCAGTCAGTGTGCGGAACGAGTCGGATGACAGTGAGGAGTTTGAAGAAGACGTGTTGAATGATGACGATGAGGAGGAGGTTTACGACGATACGTCTATGCGTAATTTTACGGTTTCGCGGTTGGAGAGTAGTAGTGGTGGTGGTGGTGGTGTGGGAGGGAGGAATGTGAAGGCGAAAGTGGAGAATACGGTGAAAGTTGAGCCGAGCGAGGTTGCGAAGGACGCGAGTGGTGGTGCG…
>PWA80289.1 cds:protein_coding
ATGGATACACATTCATCACACTTAACGGCGCCGTTACGCTCCTCACGCTCCTCCCAATCACCGTCGCCGTCGCACTCCGCATCCGCTTCCGCCACGTCATCACTCCACAAGCGAAAACTCACGGCGAGTGAAGACCACGCGCCGTCAAACGACGATTTGGAGTCAGTCAGTGTGCGGAACGAGTCGGATGACAGTGAGGAGTTTGAGGAAGACGTGTTGAATGATGACGATGAGGAGGAGGTTTACGACGATACGTCTATGCGGAGGAATGTGAAGGCGAAAGTGGAGAATACGGTGAAAGTTGAGCCGAGCGAGGTTGCGAAAGACGCGAGTGGTGGTGCGGTGAAGGAGGAGACGGTGAAGAGTATTTTTACGGAGAATTTGCAGACGAGCGGGGCG…
>PWA79021.1 cds:protein_coding
ATGGCAACCGCCGTACTCTCCGGCGACACCACCACCACCACCGCCAGAAAACTCCCCCGACCCGGCCGCGGCGGCGTCGTCTCCCTGGGCCTCACCGCCGAAGAATCACGCATCCGCGCCATCTCCGAAATCGTAAACACCATGATAGAACAATCACACAACGGCGAAAACGTTGACTTAAACGCCTTAAAGTCAGCGGCGTGTCGTAAATACGGTTTATCACGTGCACCTAAGCTAGTTGAAATGATAGCTGCATTGCCTGACAATGAACGTGAGGTTTTGTTGCCGAAACTTCGCGCTAAACCGGTTCGGACTGCGTCTGGTATTGCGGTTGTGGCGGTTATGTCGAAACCGCATAGGTGTCCGCATATTGCGACTACGGGGAATATTTGTGTTTAT…
>AT1G79000
MNVQAHMSGQVSNQGTMSQQNGNSQMQNLVGGGSAPATGAGLGPSRVSPVDNDILKLRQAMRIRIFNILQQKQPSPADEASKAKYMDVARRLEEGLFKIANTKEDYVNPSTLEPRLASLIKGRQLNNYNQRHANSSSVGTMIPTPGLQHSGGNPNLMITSSGDATMAGSNNITTSAMNTGNLLNSGGMLGGNLSNGYQHSSSNFGLGSGGNMSSMSSQRNTGQMMPTPGFVNSSTNNNSNNGQSYLSVEASNNSGGFSTAPMMVPQTQQQQLRQDIGGQNSRMLQNHGSQMGVGLRPGMQQKLSNVSNSSINGGVGMNAKSVDSGTSYTNPIRNSQQAYDNLQRSGMQGDGYGTNNSDPFGSGNLYGAVTSVGMMTNTQNANTASFQAVSRTSSSLSHQ…
>AT1G67220
MAPPRKRTRDLMPKFLNTESFDEFNQRLNNLPAESNVTSDEDAQFLESRKCQSKRWRKEEPLKLNLRSPWNVLCSPESISSAKFIVEKTCLIPVPSFEEAATNARRCLNTSSIPGSSGSASETNSGSDITKQDFKNDSPSDSKKVQGSSTSKSAKPKVIKVYSFVDLVTTTKKGNIQTEESSLNHEKKLGTVVDIVEPMKCDERSKEVQGSSTSKSAKPKVIKVYSFADVVTTTKKGNIQTEESSLNHEKKLGTVVDIIEPMKCDERSKEVQGSSTSKSAKLKVIKVYSFADVVTTTKKGNIQTEESSLNHEKKLGTVVDIVEPMKCDERSKEVQGSSTSKSEKPKVIKVYSFADVVTTTKKGNIQTEESSLNHEKKLGTVVDIVEPMKCDEGTKCEVT…
>AT1G55970
MNNNKEVPQNSVAVSSSSSAPITVISPQQDANNFIKKRRTALRNRIYAIVRHKQKQHQIFLDKKNQQQQQRVDDATQRALLEKQDQQCIAATRMIEEELLKSSRSFEEYFDLRTFDARVRTILQQLGTMLSQRRAAAAAMNNGEAQCITSTRAVHTSISVSNSFQCGRSLVPINCTTATAGAFSIGPDMQTHHSTGANHQMVEVNRPNMNQITCGISSPLITGFNGNCVPVSANIPMTSQDLFNATHFSTLPQPFLQPPPDQSHMHRYSMSNVASFGQSNPYPCGVVMSSGSMAVAQNSIPWNNPNPMQGLDPTVTSYHSNLQPMQQTPLPKRQLHHPLWNTNFQSAPNNRDNLPQVSQQLSNHGSRQHRGQHSQNLYPGQLQNQDRLLPNLTQQAMAL…
>AT3G12980
MAQGQNRTVLQSGQMHNSVVASASSVSSQPNMVNGISQDTLLLRQEMLNRTYAWLQQRQPSKTDDASKAKLSEVAKRLESAMWRTATSKEDYLDFRSFDVRVESTLKQLLSQRRANPSSSVSTMVQTPGVSHGWGQSYTATPMVDTSKFNSSNNLSDATTETGRLLPTNRMYRGTINNGRQELSAVGQMIPTPGFDNSANADVYQSHRNEEYSGDGGKLLATGSDFGNPSQLQKQRPTGSNDLMGYNLDHQLGGGFRSNIHQNTSGMTSIPLNAGVGMSGNNVHLANVPRSSEGVLSSTHFSTFSQPSQQPVEQLQVSHVNRYSMSNSGTFVSGNLYGVQTSSGSIETAVDMNSMSLNSMRRVDTSFGSQSGLQNNPLLKPHLRHQFENGNFQSSSNSK…
>AT1G16710
MNVQAHMSGQRSGQVPNQGTVPQNNGNSQMQNLVGSNGAATAVTGAGAATGSGTGVRPSRNIVGAMDHDIMKLRQYMQTLVFNMLQQRQPSPADAASKAKYMDVARRLEEGLFKMAVTKEDYMNRSTLESRITSLIKGRQINNYNQRHANSSSVGTMIPTPGLSQTAGNPNLMVTSSVDATIVGNTNITSTALNTGNPLIAGGMHGGNMSNGYQHSSRNFSLGSGGSMTSMGAQRSTAQMIPTPGFVNSVTNNNSGGFSAEPTIVPQSQQQQQRQHTGGQNSHMLSNHMAAGVRPDMQSKPSGAANSSVNGDVGANEKIVDSGSSYTNASKKLQQGNFSLLSFCPDDLISGQHIESTFHISGEGYSTTNPDPFDGAITSAGTGTKAHNINTASFQPVSR…
>AT5G64610
MGSSADTETAMIIATPASNHNNPATNGGDANQNHTSGAILALTNSESDASKKRRMGVLPLEVGTRVMCQWRDGKYHPVKVIERRKNYNGGHNDYEYYVHYTEFNRRLDEWIKLEQLDLDSVECALDEKVEDKVTSLKMTRHQKRKIDETHVEGHEELDAASLREHEEFTKVKNIATIELGKYEIETWYFSPFPPEYNDCVKLFFCEFCLSFMKRKEQLQRHMRKCDLKHPPGDEIYRSSTLSMFEVDGKKNKVYAQNLCYLAKLFLDHKTLYYDVDLFLFYILCECDDRGCHMVGYFSKEKHSEEAYNLACILTLPPYQRKGYGKFLIAFSYELSKKEGKVGTPERPLSDLGLVSYRGYWTRILLDILKKHKGNISIKELSDMTAIKAEDILSTLQSLE…
>AT5G09740
MGSSANTETNGNAPPPSSNQKPPATNGVDGSHPPPPPLTPDQAIIESDPSKKRKMGMLPLEVGTRVMCRWRDGKHHPVKVIERRRIHNGGQNDYEYYVHYTEFNRRLDEWTQLDQLDLDSVECAVDEKVEDKVTSLKMTRHQKRKIDETHIEGHEELDAASLREHEEFTKVKNISTIELGKYEIETWYFSPFPPEYNDCVKLFFCEFCLNFMKRKEQLQRHMRKCDLKHPPGDEIYRSGTLSMFEVDGKKNKVYAQNLCYLAKLFLDHKTLYYDVDLFLFYVLCECDDRGCHMVGYFSKEKHSEEAYNLACILTLPSYQRKGYGKFLIAFSYELSKKEGKVGTPERPLSDLGLLSYRGYWTRVLLEILKKHKGNISIKELSDVTAIKAEDILSTLQSLE…
>AT3G54610
MDSHSSHLNAANRSRSSQTPSPSHSASASVTSSLHKRKLAATTAANAAASEDHAPPSSSFPPSSFSADTRDGALTSNDELESISARGADTDSDPDESEDIVVDDDEDEFAPEQDQDSSIRTFTAARLDSSSGVNGSSRNTKLKTESSTVKLESSDGGKDGGSSVVGTGVSGTVGGSSISGLVPKDESVKVLAENFQTSGAYIAREEALKREEQAGRLKFVCYSNDSIDEHMMCLIGLKNIFARQLPNMPKEYIVRLLMDRKHKSVMVLRGNLVVGGITYRPYHSQKFGEIAFCAITADEQVKGYGTRLMNHLKQHARDVDGLTHFLTYADNNAVGYFVKQGFTKEIYLEKDVWHGFIKDYDGGLLMECKIDPKLPYTDLSSMIRQQRKAIDERIRELSN…
>AT5G56740
MVQKQQASAGPGTEPKKRRRVGFSPADTGVEANECIKIYLVSSKEEVDSSDISSVKPVDLNDFFDGDGKIYGYQGLKINVWINSISLHSYADITYQSTINGDKGITDLKSALQNIFAETIVDTKDEFLQTFSTQRDFIRNMVSNGEVMHAGATDGSSKNAEVVPSDPQVIRMEIGSPNAGLLYSRLVPLVLLFVDGSNPIDVTDPDWHLYLLIQKKEEKEDPLYRIVGFTAIYKFYRYPDRLRMRLSQILVLPSFQGKGLGSYLMEVVNNVAITENVYDLTVEEPSEKFQHIRTCIDINRLRSFDPIKPDIDSAVQTLTKGKLSKKAQIPRFTPPLNAIEKVRESLKINKKQFLKCWEILIYLALDPIDKYMEDYTSVITNHVRTDILGKDIETPKKQV…
>AT5G50320
MATAVVMNGELKKQPRPGKGGYQGRGLTEEEARVRAISEIVSTMIERSHRNENVDLNAIKTAACRKYGLARAPKLVEMIAALPDSERETLLPKLRAKPVRTASGIAVVAVMSKPHRCPHIATTGNICVYCPGGPDSDFEYSTQSYTGYEPTSMRAIRARYNPYVQARSRIDQLKRLGHSVDKVEFILMGGTFMSLPAEYRDFFIRNLHDALSGHTSANVEEAVAYSEHSATKCIGMTIETRPDYCLGPHLRQMLIYGCTRLEIGVQSTYEDVARDTNRGHTVAAVADCFCLAKDAGFKVVAHMMPDLPNVGVERDMESFKEFFESPSFRADGLKIYPTLVIRGTGLYELWKTGRYRNYPPEQLVDIVARILSMVPPWTRVYRVQRDIPMPLVTSGVEKG…
>AT1G32750
MAESNGKGSHNETSSDDDDEYEDNSRGFNLGFIFGNVDNSGDLDADYLDEDAKEHLSALADKLGSSLPDINLLAKSERTASDPAEQDYDRKAEDAVDYEDIDEEYDGPEVQVVSEEDHLLPKKEYFSTAVALGSLKSRASVFDDEDYDEEEEQEEEQAPVEKSLETEKREPVVLKEDKALEYEEEASILDKEDHMDTEDVQEEEVDELLEGTLDDKGATPLPTLYVEDGMVILQFSEIFAIHEPPQKRDRRENRYVTCRDKYKSMDISELVEDDEEVLLKSHGRIDTHVEQADLIQLDVPFPIREGLQLVKASTIGGITPESREFTKLGRDSCIMGELLKQDFIDDNSSLCQSQLSMQVFPLDQHEWERRIIWEHSPEISGNSGEIFEPGLEPEGMLVK…
>AT3G19040
MICRVDYGSNDEEYDGPELQVVTEEDHLLPKREYLSAAFALSGLNSRASVFDDEDYDEQGGQEKEHVPVEKSFDSEEREPVVLKEEKPVKHEKEASILGNKNQMDTGDVQEELVVGLSEATLDEKRVTPLPTLYLEDDGMVILQFSEIFAIQEPQKKRQKREIRCITYRDKYISMDISELIEDDEEVLLKSHGRIDTHGKKTDQIQLDVPLPIRERSQLVKSGIVRDTTSESREFTKLGRDSCIMGELLKQDLKDDNSSLCQSQLTMEVFPLDQQEWEHLILWEISPQFSANCCEGFKSGLESAGIMVQVRASNSVTEQESLNVMNSGGQTQGDNNNMLEPFFVNPLESFGSRGSQSTNESTNKSRHHPQLLRLESQWDEDHYRENGDAGRENLKQLNS…
>LOC_Os01g14370
MMAKTLQGTQQQYAASGFPTQQYPTSGWTQSAAEILQLDNMDQDTSVVRNIIHRKIVEYLNERKEFCNFDLSFLMEIGKCIDRHLFEKADSKIKYMDLETLRTRLNAIVNSASFRGSMFHWSASAASSKLNSQQLPVMEVPIYHDRVTPGPNNLPSCAYNVSSTQGYNQYENCMGAANFAHSLADKPKQMPERLANTIFTSCASTLPKCSPSIDVLHIGHIKEHFSGDAYQNDSSQPSTSGSSSSLSAVWDQTTCSSAMRTLPMDSFSTVNGQNLSTNNKSLYPTTGQGPLLQQYIECEMKQETWSRSLEQSDQSNITTGNRDLYHAQIHPYINGEHKRDRCIQMKEKLGHTSDHEGFSREKSSNLSNHFMHHQQGFMTNYGACSPVSKTVDRAEQTSN…
>LOC_Os02g04490
MSGQAPQTNQVGGSGVGGADGLPQQMQDVVGLGGLDTQFLLMRNTMRDRIFEYIGRKQSSTDWRRRLPELAKRLEEILYRKFLNKADYLNMMRGPVEPQLQFAIKTLSAQNQQNQQNQQMPRQMASSSGYGTMIPTPGITQSATGNSRMPYVTDNTGLPSSGATMVPQGANTGTSLPGSMSNGYQHLTTSVPLNSTTSSIPSTMGPVGIQRQVTHMIPTPGFNNQQNVPVNPDFSNGAGYFNGEPTVTSQMQQQKQFPSNQNSHQIQHIGGHSNSGMHSNMLENSSAYGLSDGHVNGGMGVHGSNMQLTNRSAASEAYINISTYGNSPKPVQQQFNQHPPQRIPTPVDISGSGNFYNTGSSALTAANNHSMGATNLPSRSRMNSMLHTNQLNMQSIQPQ…
>LOC_Os06g49130
MKQGQGAHLSGQRIGHHPTAQMNPGDGDGNGRHQVASGHASADPELMNLRIRMTNRIWELLSREPKLQTRPRKLVSDLAKRFEAVIYKKNPNKAAYYSILNGEIFPHLQHALSTHMAQHQQGQQMLQQLTSSSSYGTTIPIPDVVQNASGNTRALYEMDNTSGPMSNGHHHFSANFPLHSTTKGASLEMSAVSMQEGKITHMIPTPGSSNQQSLPGNFHYSTGTGYLNGKSNVMAQMQEQQAPFASKINCCPVQRDLGGYAGSGVHSDILNNSSPYGVSEAHMIDGMGLHRSNVQVINRTVVPETFINPSPYGISPNKPLQRHVNPSTRSTPTPADIAASTSFNGTGSSALSTTSYLDMTTVNSLPKSRMDSGLIMSQPTIQSFQTEYYIQTEGLDLQE…
>LOC_Os07g43360
MGSMEASTAPENGTAAAAAAAASTACNGAGGGGGAAAASNGGGVERRLRSSAASASWASHLPLEVGTRVMCRWRDQKLHPVKVIERRKSSTSSSPADYEYYVHYTEFNRRLDEWVKLEQLDLETVETDVDEKVEDKATSLKMTRHQKRKIDETHVEQGHEELDAASLREHEEFTKVKNIAKIELGRYEIDTWYFSPFPPEYNDSPKLFFCEFCLNFMKRKEQLQRHMKKCDLKHPPGDEIYRSGTLSMFEVDGKKNKVYGQNLCYLAKLFLDHKTLYYDVDLFLFYVLCECDDRGCHMVGYFSKEKHSEESYNLACILTLPPYQRKGYGKFLIAFSYELSKKEGKVGTPERPLSDLGLLSYRGYWTRVLLEILKKHKSNISIKELSDMTAIKADDILST…
>LOC_Os10g28040
MDGLAAPSPSHSGATSGGGASHRKRKLPPSSLSDATADEDDDTTAPSSPSTSPSSPSRPSSPSSSHSDDDDDDSLHTFTAARLDGAPPSSSGRPPKPESSTVSAAAAAAAAAAAPKPDSASAAAGDGKEDPKGLFTDNIQTSGAYSAREEGLKREEEAGRLKFLCYSNDGVDEHMIWLVGLKNIFARQLPNMPKEYIVRLVMDRTHKSMMVIRNNIVVGGITYRPYTSQKFGEIAFCAITADEQVKGYGTRLMNHLKQHARDADGLTHFLTYADNNAVGYFVKQGFTKEITLDKERWQGYIKDYDGGILMECRIDQKLPYVDLATMIRRQRQAIDEKIRELSNCHIVYSGIDFQKKEAGIPRRTMKPEDIQGLREAGWTPDQWGHSKSRSAFSPDYSTY…
>LOC_Os09g17850
MALKQKGTDAAADPKKRRRVGFSGIDAGVEANECMKVFIARNPDEAGSANSTSLQPFDLNHFFGEDGKIYGYKNLKINVWISAISFHAYADISFEETSDGGKGITDLKPVLQNIFGENLVEKDEFLKTFSKECEYLSNVVTDGNVIKHDASIDEDSAVEIVRVELQGAAAFLYCRLVPLILLLVEGSTPIDITEHGWEMLLVVKKSAQASSSSNFLVLGFAAVHHFYHYPESTRLRISQILVLPPYQGEGHGLRLLETINSISESENIYDVTIEDPSDYLQYIRSSIDCLRLLTFDPIKPALCSMVSSLKDTNLSKRTSSLKMVPPSDLAETVRQKLKINKKQFLRCWEILIYLNLDAEDRKSMDNFRACIYDRIKGEILGTSTGPNGKRLVQMPSNFD…
>LOC_Os04g40840
MATAVAAAGGGGGGEQPRRRKPAPGRGGVVLPAGLSEEEARVRAIAEIVSAMGELSRRGEDVDLNALKSAACRRYGLARAPKLVEMIAAVPEADRAALLPRLRAKPVRTASGIAVVAVMSKPHRCPHIATTGNICVYCPGGPDSDFEYSTQSYTGYEPTSMRAIRARYNPYVQARSRIDQLKRLGHSVDKVEFILMGGTFMSLPADYRDYFIRNLHDALSGHTSANVEEAVCYSEHGAVKCIGMTIETRPDYCLGPHLRQMLSYGCTRLEIGVQSTYEDVARDTNRGHTVAAVADCFCLAKDAGFKVVAHMMPDLPNVGVERDLESFREFFENPAFRADGLKIYPTLVIRGTGLYELWKTGRYRNYPPELLVDIVARILSMVPPWTRVYRVQRDIPMPL…
>LOC_Os06g43790
MGDGERREDENPTTSAADDDDDEDYDEPGGGNHFLGFMFGNVDDSGDLDADYLDEDAKEHLFALADKLGPSLKDIDLIKPSAAPTDPSEQDYDAKAEDAVDYEDIDEEYDGPEVEAATEEDHLLSKKDYFSSNAVYASVNSKVSVFDEENYDEDEEPPNDNDLPSDNIVQNCTSASAEQLDMAPSNDNLAVEKMSSSLSEPEESFESEAFQKEMVAEEQLESKTATSLPVLCIEDGSVILKFSEIFGAQEPVRKAKMDRHKRPVNKELQITNFTDIVEEDEEVFLRSTIQNLSALKHIKTNDNFVESDSDESTSDVALRLKDSCLSEQPMKDKDIPTAVQSPVFPDFYPLEHENWENDIVWGNSPTTAIQPCLTSCAISKESLDDHNEDQAEGYVSGCW…
>PWA56962.1
MVLEVGTRVLCRWRDGKHHPVKVIERRRLNSGDYEYYVHYTEFNRRLDEWVRLEQLDLDSVENDVDEKVEDKVTGLKMTRHQKRKIDETHVEGHEELDPASLREHEEFTKVKNIATIELGRYQIETWYFSPFPPEYNDSSNLYFCEFCLNFMKRKEQLQRHMKKCDLKHPPGDEIYRSGTLSMFEVDGKKNKVYAQNLCYLAKLFLDHKTLYYDVDLFLFYVLCECDERGCHMVGYFSKEKQSEESYNLACILTLPPYQRKGYGKFLIAFSYELSKKEGKVGTPERPLSDLGLLSYRGYWTRVLLDILKKHKGNISIKELSDMTAIRAEDILATLQALELIQYRKGQHVICADPKVLDRHLKAAGRGGLEVDVSKLIWTPYKEQG
>PWA89578.1
MDSNADNMSEDGRGTDDRDEDDDDEYEEGRDGSRLLEFMFGNIDGSGDLDIDYLDEDAKEHLAALADKLGSSLTDIDLSVKKSHKSGYAAEQDYDLKAEDAVDYEDIDEQYEGPEVQALTEEDYLLPKSDYVSATVPPVASSSLFDDDNYDEDEEEEPQKEPERVDTNNELQTMSLSGEVVNDQPVVSQGKCSPEDGSGALEIENSEPDVMEIQKEDTHIFEEPIEPKSSTPLPVLCVEDGNVILRFSEIFAIQEPLKKAAKREQRFSVPKEKYKVMDISDIVEDDEEAFLKGSTEGFSYMRHGRAFQDEVSTLHEDKAEFPKSEVVDEDEIAASDIDDQSKDYCDDVMRFTKNTSLDSSLDDDYFPLDQQDWENRIIYDNSPDVSETSGGNEVSGPKL…
>PWA69804.1
MNLQAQMAGQYARQVSNQGGTSLQQPQNMMQHSEGHHASISMEARAFIQEKIYTFFTQRRHKEIPPKNLSDIVKRLELALCKIATSQEEYMNLETFEARLHAVIKRFSMNTQQRYQQQQNNANASMGTMIPTPGVPQRGNSSSMGPSSTDNSLVAANGGNNSMMSSAVGAGNYSMNTPGLSRGMHTGSFGSTEGLIDGSQQPMSNFSVSSGGNSLISSTGAQRMGSQMMPTPGMMPTPGYNNSTNSTSNQSYIKLEPSSNAPVNSNVDSTLVSQQKQGGQNSRILHSLGSHMGGGIRSTLNQKSYGFPNGSLAGNKSTQMGNSLGNSEGFLTDSHYGNSLKPGPQYFDQHQGQMSQGDGYGSGTGDPGRSGNLYAPTTSATSLMNMNPTANISTSQRTN…
>PWA36121.1
MTTSDDMDIGCNDQSYTFFTQRRHKEIPPKNLSDIVKRLELALCKIATSQEEYMNLETFEARLHAVIKRFSMNTQQRYQQQQNNANASMGTMIPTPGVPQRGNSSSMGPSSTDNSLVAANGGNNSMMSSAVGAGNYSMNTPGLSRGMHTGSFGSTEGLIDGSQQPMSNFSVSSGGNGLISSTGAQRMGSQMMPTPGMMPTPGYNNSTNSTSNQSYIKLEPSSNAPVNSNVDSTLVSQQKQVGGQNSRILHSLGSHMGGGIRSTLNQKSYGFPNGSLAGNKSTHMGNSLGNSEGFLTDSHYGNSLKPGPQYFDQHQGQMSQGDGYGSGTGDPGRSGNLYAPTTSATSLMNMNPTANISTSQRTNPSMVVNQSNLHNTDQPANMKPLINQSDDMDFQSQNL…
>PWA53508.1
MNLQTHMSGQFSGQVPNQAGTSLSGIPQQQNMMQNPGGQRSTLNMEPGFEKARRFIQQRIYAFLMQRQQTQEIAQKKVMDIVRRLEEGLFKTATTKEEYMNLETLETRLHILIKRLPLSNQNQQYQQQANTSVPMGTMIPNPGMPQSGNSNIMVPSSMDNSFVGAGGGNSMMSSAVNTYAGGLTNGYQQPTSNFSNNSGGNSMISSMGAQRMASQMIPTPGFTNSTSTSNQPYMNMDSSNGVVGLSNIDSTTVSQPMQQKQQVGGQNSRILHSLGSHMGGGIRSTIQQKAYAFPSGSINNGLGINNMPMMNGSGTSESYVTASHYGNSSQTLPQHQQQMSQGDGYGSSTADSSRSGNIYVPTTSATSMMNNQNMNSVSLHSLHNTSAPMMVNQSNLVNH…
>PWA64079.1
MTRFQKLKERFLEIFQEENYPKEFGYKSKVVLLFQKIEGVEVCLFGMYVQEFGAECEQPNHRRVYLSYLDSVKYFRPEIRTVTGEALRTFVYHEILIGYLEYCKLRGFTSCYIWACPPLKGEDYILYCHPEIQKTPKSDKLREWYLAMLRKATNENIVVELTNLYDHFFTSSGECKAKVTAARLPYFDGDYWPGAAEDIIHQIRQEEEGTKQNKRGPIKKSITKRALKASGQIDLSGNVSKDLVLMHRLGETILPMKEDFIMVHLQPACTHCCLLMVSGTHWVCNQCKNFRLCERCHDLEQKREERERHPVNHRDKHPLYPVEMNDVPVDTKDKDEILESEFFDTRQAFLSLCQGNHYQYDTLRRAKHSSMMVLYHLHNPTAPAFVTTCNKCHLDIETG…
>PWA92522.1
MYPKQQLGFNANRNPGNTNVNQFITDLAKSERYMEIIDVDQWESKFVNNMNKQFPISIPNSQTNNDQVPVLIPNSHPNNQFLISSVLNSHPNNQVPVLIPNSYPNNQCLSSALNSHPNNRLPVLIPKSHTNNQFSTSVEPPKVPTNQTIYGFRNLKRQKTMDVNQYTGVPNGFVSLMSSGLHSSGSSMNMEYNGHNSASNNISNSQYLGEAFFTGSSFNEFNQNASSMGFPTSVKNVQSLPLNQSNLKLNFKYNSEDSHVNYASQRPTTNRGTYLRPRVQMSAPHQQSNQQTRQLPLQLGGQLKGQLNVFKTPQVNVWKPVQRRPRVAEESCDDISLYRKRRREILDFLGESWEEGTLFDALKPFYKLPNLEECSNKSEEDLSAVKTEPLAMFSGTKAN…
>PWA88299.1
METTEGENWASNLISHLNSRYPTGIDTRKTFLKQEVQDTNLHQIVSSHSSLPHLLVSNSFCQPESYMNLGYNVYNNHASVNIYNPISYGGSAYNEYGQNVACGGMNLISPLGVTQTDLDIITSPEQVSSITACSYGDVISDTEAFDSRTPTYSFQPQPFHNSQYTSFTENKRNAYNMDSTLLLADDVQSPYPNSCNMLQNDSLQSNCNTQISHQIQIPVSQQASVQSNDQFDPQHVGLESSRDAFNFHVLNAYVCYKDMPADLRREIPFGDYMHDAECKADVCKCHLYLELSSHFDKCNDLNCDICGPARSGNFRLDSRKRKLEQLEATNNVDPRSTGTLVDALPTKYPKLESSIVAEHAASLNQHEDDDAMVDDPSYSNDSNGEQKLTGPLNQSNDVS…
>PWA77834.1
MDTHSSHLTAPLRSSRSSQSPSPSHSASASATSSLHKRKLTASEDHAPSNDDLESVSVRNESDDSEEFEEDVLNDDDEEEVYDDTSMRNFTVSRLESSSGGGGGVGGRNVKAKVENTVKVEPSEVAKDASGGAVKEETVKSIFTENLQTSGAYCGREESLKREEEAGKLKFVCVSNDKIDEHMIWLIGLKNIFARQLPNMPKEYIVRLVMDRGHKSVMVIRRNTVVGGITYRPYISQKFGEIAFCAITSDEQVKGYGTRLMNHLKQHARDVDGLTHFLTYADNNAVGYFNKQGFTKDIFLEKERWHGYIKDYDGGILMECKIDPKLPYTDLSTMIHRQRQAIDEKIRELSNCHIVYPGIDFQKKESGIPKRVCKLEDIPGLREAGWSPDQWGHSRFKMM…
>PWA80289.1
MDTHSSHLTAPLRSSRSSQSPSPSHSASASATSSLHKRKLTASEDHAPSNDDLESVSVRNESDDSEEFEEDVLNDDDEEEVYDDTSMRRNVKAKVENTVKVEPSEVAKDASGGAVKEETVKSIFTENLQTSGAYCGREESLKREEEAGKLKFVNWLYRISGISAKLLINCQACHTSSKLSGSCYLVGHMLSQDSDRLIGLKNIFARQLPNMPKEYIVRLVMDRGHKSVMVIRRNTVVGGITYRPYISQKFGEIAFCAITSDEQVKGYGTRLMNHLKQHARDVDGLTHFLTYADNNAVGYFNKQGFTKDIFLEKERWHGYIKDYDGGILMECKIDPKLPYTDLSTMIHRQRQAIDEKIRELSNCHIVYPGIDFQKKESGIPKRVCKLEDIPGLREAGWSP…
>PWA79021.1
MATAVLSGDTTTTTARKLPRPGRGGVVSLGLTAEESRIRAISEIVNTMIEQSHNGENVDLNALKSAACRKYGLSRAPKLVEMIAALPDNEREVLLPKLRAKPVRTASGIAVVAVMSKPHRCPHIATTGNICVYCPGGPDSDFEYSTQSYTGYEPTSMRAIRARYNPYVQARSRIDQLKRLGHSVDKVEFILMGGTFMSLPAEYRDYFIRNLHDALSGHTSANVEEAVAYSEHGATKCIGMTIETRPDYCLGPHLRQMLSYGCTRLEIGVQSTYEDVARDTNRGHTVAAVADCFALAKDAGFKVVAHMMPDLPNVGVERDMESFKEFFESPRFRADGLKIYPTLVIRGTGLYELWKTGRYRNYPPEQLVDIVARILALVPPWTRVYRVQRDIPMPLVTSG…

## Sheet: Table S3
Table S3. The MEME motif sequences and lengths of the AaHATs.
Motif	Width	Best possible match
1	50	RTFVYHEILIGYLEYCKLRGFTSCYIWACPPLKGEDYILYCHPEIQKTPK
2	41	FFDTRQAFLSLCQGNHYQYDTLRRAKHSSMMVLYHLHNPTA
3	50	LQHACTHCCLDIVSGQRWRCEQCPDFDVCNSCYEIEQGIEHPHRLTHHPR
4	50	KIEGVEVCLFGMYVQEFGAECEQPNHRRVYLSYLDSVKYFRPEIRTVSGE
5	50	WYLSMLRKASREBIVVELTNLYDHFFVSSGESKAKVTATRLPYFDGDYWP
6	21	CQYPNCRKVKDLLRHASQCRD
7	50	YCTPCGGRIKRNAMFYTVGTGDTRHYFCVPCFNDARGDTINVEGTNVPKA
8	41	VPGAEALVVRVVSSVDKKLEVKQRFLEIFQEENYPIEFGYK
9	50	QEEEGRKQNKRGPLKKSITKRALKASGQTDLSGNVSKDLLLMHRLGDTIS
10	35	EKKKNDEETEEWWVQCDKCEAWQHQICALFNGRRN
11	50	DGGQAEYTCPNCYVEEVERGERVPLPQSAVLGAKDLPRTILSDHIESRLF
12	50	GGQNSRILHSLGSHMGGGIRSTIQQKTYGFPNGSITNNQPINNMDSMNGS
13	29	ANSLGLTSGKPKIPSVSLVDCDTVLZSKT
14	50	QTLPQHQQQMSQGDGYGSSTADSSRSGNIYVPTTSATSMMNNQNMNSVSL
15	50	MQRQQTQEIAQKKVMDIVRRLEEGLFKTATTKEEYMNLETLETRLHILIK
16	41	LHPTSKRMQJEQPSQYLADTRNBPSSSVGVQPASELQDQIN
17	41	RQWVGQSKAKVEKNQALEHSMSENSCQLCAVEKLSFEPPPJ
18	41	PPMTVNQSNLNNHEZVSNIKPGVDQSEKMDFRSZGPIHYQK
19	21	GCVLCKKMWYLLQLHARACKE
20	21	RRRAAVMEMMRQRAAEVAGSS

## Sheet: Table S4
Table S4. Subcellular localization prediction of AaHAT proteins.
Protein ID	Groups	Wolf PSORT	Uniprot
PWA56962.1	HAM	cyto: 9, mito: 3, nucl: 2	——
PWA89578.1	HAF	nucl: 12, chlo: 1, vacu: 1	nucleoplasm
PWA69804.1	HAC	nucl: 14	nucleus
PWA36121.1	HAC	nucl: 13, vacu: 1	nucleus
PWA53508.1	HAC	nucl: 10, chlo: 4	nucleus
PWA64079.1	HAC	nucl: 7, cyto: 2, plas: 2, mito: 1, pero: 1, cysk: 1	nucleus
PWA92522.1	HAC	nucl: 11, cysk: 2, golg_plas: 1	nucleus
PWA88299.1	HAC	nucl: 13, vacu: 1	nucleus
PWA77834.1	HAG1	nucl: 12, chlo: 2	nucleus
PWA80289.1	HAG1	nucl: 13, chlo: 1	nucleus
PWA79021.1	HAG3	nucl: 12, extr: 2	——

## Sheet: Table S5
Table S5. The RNA-seq data of AaHATs.
Species	Tissue	Accession	Source	Strategy	Format
Artemisia annua	Young-leaf	SRR6472941	NCBI	RNA-Seq	fastq
	Old-leaf	SRR6472942	NCBI	RNA-Seq	fastq
	Stem	SRR6472943	NCBI	RNA-Seq	fastq
	Root	SRR6472944	NCBI	RNA-Seq	fastq
	Seed	SRR6472947	NCBI	RNA-Seq	fastq
	Flower	SRR6472948	NCBI	RNA-Seq	fastq

## Sheet: Table S6
Table S6 The information of interacted proteins with AaHATs.
Gene ID	Protein ID	Location	CDS Length (bp)	Size (aa)	Description	Homologous Gene in Arabidopsis and rice
						Gene ID	Gene Name	Gene ID	Gene Name
mrna.AA391000	PWA59415.1	PKPP01005628.1:24802-29569	1014	337	signal peptide peptidase 2	AT2G03120.1	AtSPP	LOC_Os02g02530.1	OsSPP1
mrna.AA245980	PWA75115.1	PKPP01002459.1:68158-75283	2682	893	26S proteasome regulatory subunit S2 1A	AT2G20580.1	AtRPN1A	LOC_Os02g05340.1
mrna.AA064260	PWA87199.1	PKPP01000938.1:263209-270668	3099	1032	hypothetical protein	AT4G29790.1	AtSCS2B	LOC_Os05g28300.1
mrna.AA146710	PWA85612.1	PKPP01001103.1:53291-60145	2565	854	cyclopropane-fatty-acyl-phospholipid synthase	AT3G23510.1		LOC_Os12g16650.1
mrna.AA337770	PWA65212.1	PKPP01004268.1:75870-81287	954	317	Aspartate/glutamate/uridylate kinase	AT3G10030.1		LOC_Os04g33300.1
mrna.AA393290	PWA57319.1	PKPP01006202.1:62063-65265	1626	541	F-box domain, Leucine-rich repeat domain, L domain-like protein	AT4G00160.1		LOC_Os11g10180.1
mrna.AA379010	PWA60435.1	PKPP01005352.1:69662-78923	2646	881	hypothetical protein	AT4G33090.1	AtAPM1	LOC_Os02g12650.1
mrna.AA469580	PWA50776.1	PKPP01008404.1:21414-26317	969	322	ATPase, F1 complex, gamma subunit	AT2G33040.1	AtP3	LOC_Os10g17280.1
mrna.AA146980	PWA85708.1	PKPP01001094.1:25364-32368	3150	1049	Homeodomain-like protein	AT5G13820.1		LOC_Os03g16700.1
mrna.AA089210	PWA91536.1	PKPP01000536.1:172053-185054	3240	1079	ubiquitin-activating enzyme 1	AT2G30110.1	AtUBA1	LOC_Os11g01510.2
mrna.AA110960	PWA89592.1	PKPP01000705.1:100646-108607	2439	812	sucrose synthase 2	AT4G02280.1	AtSUS3	LOC_Os03g22120.1	OsSUS4
mrna.AA136060	PWA86894.1	PKPP01000969.1:90586-96341	480	159	Mitochondrial inner membrane translocase subunit Tim17/Tim22/Tim23/peroxisomal protein PMP24	AT2G42210.2		LOC_Os02g48610.2
mrna.AA198490	PWA78054.1	PKPP01002043.1:73108-81215	1359	452	hypothetical protein	AT4G08310.1		LOC_Os11g34190.1	OsChz1
mrna.AA580690	PWA36986.1	PKPP01017409.1:13531-17070	942	313	hypothetical protein	AT4G24380.1		LOC_Os04g37710.1
mrna.AA581590	PWA38408.1	PKPP01015663.1:16390-30641	1068	355	60S ribosomal protein L24	AT3G53020.1	AtRPL24B	LOC_Os01g59990.1
mrna.AA058390	PWA94644.1	PKPP01000298.1:154401-156514	1281	426	F-box domain, Galactose oxidase, beta-propeller	AT5G15710.1		LOC_Os04g57290.1
mrna.AA528060	PWA44263.1	PKPP01011375.1:18105-20532	1269	422	FBD-like protein	AT4G10400.1		LOC_Os09g37590.1
mrna.AA194110	PWA80715.1	PKPP01001684.1:160151-161204	528	175	PB1 domain, AUX/IAA protein	AT5G43700.1	AtAUX2-11	LOC_Os12g40900.1	OsIAA3
mrna.AA225550	PWA77288.1	PKPP01002149.1:128858-134131	1011	336	mRNA export factor	AT1G80670.1	AtRAE1	LOC_Os08g07960.1
mrna.AA472370	PWA50453.1	PKPP01008526.1:7710-15147	1623	540	O-fucosyltransferase family protein	AT1G35510.1		LOC_Os12g07540.1
mrna.AA079340	PWA87983.1	PKPP01000859.1:143423-152283	1584	527	pyruvate kinase	AT3G52990.1		LOC_Os11g05110.1	OsPK1
mrna.AA033240	PWA96544.1	PKPP01000172.1:21630-27194	1140	379	Agenet-like domain-containing protein	AT5G42670.1		LOC_Os05g04860.1
mrna.AA137220	PWA85860.1	PKPP01001079.1:22229-26893	438	145	phospholipid sterol acyl transferase 1	AT1G04010.1	AtPSAT1	LOC_Os02g56910.1
mrna.AA298880	PWA69363.1	PKPP01003458.1:116489-121739	219	72	NADH dehydrogenase (ubiquinone)	AT1G14450.1		LOC_Os02g35610.1
mrna.AA302260	PWA69328.1	PKPP01003464.1:31759-36824	1725	574	degP protease 10	AT5G36950.1	AtDEG10	LOC_Os05g34460.1
mrna.AA042360	PWA94397.1	PKPP01000318.1:269829-273048	1251	416	ABRE binding factor 4	AT3G19290.3	AtAREB2	LOC_Os01g64000.1	AREB1
mrna.AA336560	PWA65394.1	PKPP01004235.1:82555-89559	912	303	phytochrome-associated serine/threonine-protein phosphatase	AT3G19980.1	AtFYPP3	LOC_Os01g49690.1
mrna.AA372130	PWA61531.1	PKPP01005080.1:32782-51773	1986	661	bromo adjacent homology (BAH) domain protein	AT5G11470.1	AtSG1	LOC_Os01g42460.1
mrna.AA508790	PWA46460.1	PKPP01010274.1:2184-6571	1047	348	Oxoglutarate/iron-dependent dioxygenase	AT1G11780.1		LOC_Os11g29690.1
mrna.AA470480	PWA50429.1	PKPP01008537.1:29628-38682	1599	532	importin alpha isoform 2	AT4G16143.1	AtIMPA2	LOC_Os01g14950.1
mrna.AA082480	PWA92106.1	PKPP01000490.1:92498-95885	1395	464	hypothetical protein	AT2G02148.1
mrna.AA333750	PWA59004.1	PKPP01005745.1:101506-108243	1725	574	nijmegen breakage syndrome 1	AT3G02680.1	AtNBS1	LOC_Os10g34580.1
mrna.AA199210	PWA79968.1	PKPP01001782.1:114029-119476	798	265	signal recognition particle binding protein	AT5G05670.2		LOC_Os08g41250.2

## Sheet: Table S7
Table S7 The primers used in this study.
Primers	Sequence
HAMQF	AGTGACATGACGGCCATTAGG
HAMQR	GGCCTGAAGAGTTGCCAAGAT
HAFQF	ATGGGTAATGAAGCGAAAT
HAFQR	CACCAACGCCAGTAATCT
HAC1QF	ATAAGAACCGTGACAGGA
HAC1QR	TTTCAGGATGGCAATACA
HAC2QF	GAACCGTGACAGGAGAAG
HAC2QR	TCAGGATGGCAATACAAG
HAC3QF	AGAGCAAAGCGAAAGTAG
HAC3QR	ATAGGTGGTGGTTCAAAA
HAC4QF	CTCTTCGTCGTGCTAAAC
HAC4QR	ATGACCAATTCCTCCATC
HAC5QF	TTTCAGCGGTAAAGACAG
HAC5QR	CATCATTCCCTTCAGACC
HAC6QF	GATAATGGCTCAGGGTTG
HAC6QR	TGAAGGTGGTCTGTTTCC
HAG1QF	TGACATACGCAGACAACA
HAG1QR	TCCATAAGAATCCCTCCA
HAG2QF	ATGATGGAGGGATTCTTA
HAG2QR	ATCAATACCAGGGTAGACA
HAG3QF	GTTGTGGCGGTTATGTCG
HAG3QR	TGGTCAATCCTGCTCCTG
AaDXSQF	AGTGCTTCCAGACCGTTACATTG
AaDXSQR	GCCTCTCTTGTTTGCCCAAG
AaADSQF	AATGGGCAAATGAGGGACAC
AaADSQR	TTTCAAGGCTCGATGAACTATG
AaCYP71AV1QF	CACCCTCCACTACCCTTG
AaCYP71AV1QR	GACACATCCTTCTCCCAGC
AaDBR2QF	GCGGTGGTTACACTAGAGAACTT
AaDBR2QR	ATAATCAAAACTAGAGGAGTGACCC
AaFPSQF	TTCCTCCTCGAGTCCTCT
AaFPSQR	TTAACGATGGCTTTGTACC
